# Supplementary material for: Development and validation of a risk prediction model for hypoproteinemia after adult cardiac valve surgery: implications for clinical care
Source: PeerJ. 2025 Jul 16;13:e19676. doi: 10.7717/peerj.19676 (PMC12275900; doi:10.7717/peerj.19676)
Supplement: Supplemental Information 2 [file peerj-13-19676-s002.do]

*Install the packages required to run the following code: table1, st0391, st0644, pmcalplot, dca
ssc install table1
ssc install st0391_1
ssc install st0644
ssc install pmcalplot
ssc install dca


*Analyze the results of Table 1
table1, by( hypoproteinemia ) vars( gender cat\age contn\educationlevel cat\retirement cat\hypertension cat\coronaryheartdisease cat\diabetes cat\cerebralinfarction cat\nrsnutritionalscoreatadmission conts\bodymassindex contn\hemoglobinonadmission contn\whitebloodcellcount contn\redbloodcellcount contn\plateletcount contn\serumpotassium contn\serumsodium contn\serumcalcium conts\serumcreatinine conts\blooduricacid conts\serumalbuminonadmission contn\leftventricularejectionfraction contn\leftatrialanteroposteriordiamete contn\leftventricularendsystolicdiamet contn\chestinfection cat\preoperativeheartfailure cat\frailty cat\heamodilutiononcpb cat) format(%8.1f)

*Screening Feature Variables by LASSO Regression
set seed 1234

lasso logit hypoproteinemia gender age educationlevel retirement hypertension coronaryheartdisease diabetes cerebralinfarction nrsnutritionalscoreatadmission bodymassindex hemoglobinonadmission whitebloodcellcount redbloodcellcount plateletcount serumpotassium serumsodium serumcalcium serumcreatinine blooduricacid serumalbuminonadmission leftventricularejectionfraction leftatrialanteroposteriordiamete leftventricularendsystolicdiamet chestinfection preoperativeheartfailure frailty heamodilutiononcpb,selection(cv,serule)

*View the characteristic variables screened by LASSO regression
lassocoef

*Draw a Cross-validation plot with 1 SE bounds of LASSO regression
cvplot, xunit(lnlambda) se seline

*Plotting the Coefficient paths of variables for LASSO regression
coefpath, xunit(lnlambda)

*Multivariate Logistic Regression Analysis Based on Characteristic Variables of LASSO Regression
logistic hypoproteinemia  i.hypertension bodymassindex redbloodcellcount plateletcount serumalbuminonadmission i.chestinfection i.preoperativeheartfailure i.frailty i.heamodilutiononcpb


*Plot the nomogram
nomolog

*Hosmer-Lemeshow goodness-of-fit test for nomogram
estat gof, group(10)


*Save prediction probability of the nomogram
predict pre

*Draw the DCA curve of the nomogram
dca hypoproteinemia pre,xline(0.06 0.97)

*Calculate Brier Score of the nomogram
brier hypoproteinemia pre

*Plot the calibration curve of the nomogram
pmcalplot pre hypoproteinemia ,ci

**Plot the ROC curve of the nomogram
roctab hypoproteinemia pre,graph


*After running the multivariate logistic regression code again, then plot the calibration curve of the nomogram after internal verification
logistic hypoproteinemia  hypertension bodymassindex redbloodcellcount plateletcount serumalbuminonadmission chestinfection preoperativeheartfailure frailty heamodilutiononcpb

bsvalidation,rseed(1234) reps(500) graph
